# Supplementary material for: Regulation and function of a polarly localized lignin barrier in the exodermis
Source: Nat Plants. 2024 Dec 2;11(1):118–30. doi: 10.1038/s41477-024-01864-z (PMC11757151; doi:10.1038/s41477-024-01864-z)
Supplement: Supplementary file 3 — Table of contents for supplementary tables. Table 1 CRISPR guides and mutation indels description. Table 2 Primers for CRISPR genotyping. Table 3 Primers for transcriptional and translational fusions and overexpressors. Table 4 Primers for qPCR. Table 5 Individual P values for all statistical analyses in this study. [file 41477_2024_1864_MOESM3_ESM.xlsx]

## Sheet: SUMMARY
Table of contents for supplemental tables
Worksheet	Content
S1	Table S1: CRISPR guides and mutation indels description
S2	Table S2. Primers CRISPR genotyping
S3	Table S3. Primers transcriptional and translational fusions and Overexpressors
S4	Table S4. Primers qPCR
S5	Table S5. Individual P-values for all statistical analyses in this study

## Sheet: S1
GeneID	Gene name	Transgenic type	Mutant name/ allele name	Guide	Sequence	Mutation indels	Protein sequence	Detailed mutations	Location
Solyc02g079280	SlMYB107-a	Hairy root	slmyb107a hairy root line 15	Guide 1	AACATGGATATGGTAATTGG	300bp deletion from guide 1 to guide 2	Early STOP codon	ACTCATTGATTACAT-300bp-GGGGTCGTAATAATATAGT	Exo1-Intron1-Exon2
				Guide 2	ACTTGTTGCCTAAAATACTG	300bp deletion from guide 1 to guide 2	Early STOP codon	ACTCATTGATTACAT-300bp-GGGGTCGTAATAATATAGT	Exo1-Intron1-Exon2
				Guide 3	GCTATTGCTGCACGTTTACC	wt
Solyc02g088190	SlMYB107-b	Hairy root	slmyb107b hairy root line 6	Guide 1	CGCGCATTACCTACCAAAGC	wt
				Guide 2	AGTGAATCGCATACCAGCTT	deletion from guide 2 to guide 3	Early STOP codon	GCATTACCTACCAAAG-118-pb-AGGTGGACTAATTAC	Exon1-Intron1-Exon2
				Guide 3	GTAAGAGTTGCAGGCTCAGG	deletion from guide 2 to guide 3	Early STOP codon	GCATTACCTACCAAAG-118-pb-AGGTGGACTAATTAC	Exon1-Intron1-Exon2
Solyc03g093890	SlMYB13	Hairy root	slmyb13 hairy root line 7	Guide 1	CATGGAGGCGATCATAAAGA	Deletion from guide 1 to guide 2		GTACGAGCATGGAG-86bp-ACAGATGCCCAAA	Exon 1
				Guide 2	TGAAATATGGCATCTGGAAC	Deletion from guide 1 to guide 2		GTACGAGCATGGAG-86bp-ACAGATGCCCAAA	Exon 1
				Guide 3	TCAACCTCTTCCGTGGTAAA	Wt
Solyc04g079360	SlMYB77	Hairy root	slmyb77 hairy root line 6	Guide 1	TCATCAGAATCTTCGCTTTC	Deletion from guide 1 to guide 3	Early STOP codon	TTCAACTTCATCTTCT-137bp -GTCTTTGATTAGTA	Exon 1
				Guide 2	TTGTTGAGCGTTACGGAGCT	Deletion from guide 1 to guide 3	Early STOP codon	TTCAACTTCATCTTCT-137bp -GTCTTTGATTAGTA	Exon 1
				Guide 3	AGCGTTACGGAGCTCGGAAT	Deletion from guide 1 to guide 3	Early STOP codon	TTCAACTTCATCTTCT-137bp -GTCTTTGATTAGTA	Exon 1
Solyc08g008480	SlMYB13	Hairy root	slmyb13 hairy root line 1	Guide 1	AGCCCCTCTTTAGCACAACA	Deletion from guide 1 to guide 2	Early STOP codon	GGAGAGCACCATGTT-119bp-CCTTTGCGCTTCGAG	Exon 1
				Guide 2	CAAAGGCATACCAGCTTTAT	Deletion from guide 1 to guide 2	Early STOP codon	GGAGAGCACCATGTT-119bp-CCTTTGCGCTTCGAG	Exon 1
				Guide 3	AATCGTTGGTCACTCATAGC	WT
Solyc10g081320	SlMYB54	Hairy root	slmyb54 hairy root line 2	Guide 1	GCAAAGCTTAAAGAACTTG	One bp deletion	Early STOP codon	GCAAAGCTTAAAGAACT-1bp-GTTGGT	Exon 1
				Guide 2	GCAATGAGATTCCAATTTTG	One bp mutation	Early STOP codon	GCAAAGAGATTCCAATTTTG	Exon 1
				Guide 3	TCATGCCTCCACTTAATTAG		Early STOP codon	TCATGCCTCCGCTTAATTAG	Intron 1
Solyc11g069030	SlMYB68	Hairy root	slmyb68 hairy root line 7	Guide 1	ATTCATAAATTTGGTACTGC	Wt			Exon 1
				Guide 2	AATTTGGTACTGCTGGTAAT	One bp insertion	Early STOP codon	AATTTGGTACTGCTGGTAAAT	Exon 1
				Guide 3	AAATTACCTGCTTCCAATAT	Point mutations	Early STOP codon	AAAATTCCCTGTTTCCAATAT	Exon 2
Solyc10g080960	SlSANT	Hairy root	slsant hairy root line 7	Guide 1	TTCCCATTTAGCAAACCAAT	Deletion guide 1 to guide 2		AGGGAAGAAGATTCCAATT-32bp-CCAAAGGAACTAATG	Exon 1
				Guide 2	GGCATTAGTTCCTTTGGAGA	Deletion guide 1 to guide 2		GGCCTTAGTTCCTTTGGGAGA	Exon 1
				Guide 3	TGCGACTGCCGGGGCAAGAA	Wt
Solyc01g005630	SlSHN1	Hairy root	slshn1 hairy root line 5	Guide 1	GGCTAACAGGGGTATGGTTA	2 deletion bands	Early STOP codon		Exon 1
				Guide 2	GAATGATGATGCATATAAGC	2 deletion bands	Early STOP codon		Exon 1
				Guide 3	CTTTCATGACGTAGTACCAA	2 deletion bands	Early STOP codon		Exon 1
Solyc01g009860	SlNAC041	Hairy root	slnac041 hairy root line 8	Guide 1	TACCACAAGTTCTTCATCGG	1 bp insertion	Early STOP codon	TACCACAAGTTCTTCAATCGG	Exon 1
				Guide 2	AGGAAGTGAAGTATCCAAAT	Deletion		AAAATTAAATC-190bp-AATTTTCTCGAACG	Exon 2
				Guide 3	CAATTGGTCCTACAGCCATG	Wt
Solyc01g093965	SlAGL20	Hairy root	slagl20 hairy root line 9	Guide 1	AAGGAGCTGTCATCTCACCT	15 bp deletion and 1 bp insertion	Early STOP codon	GGCTACCAAAGACGT-15bp-ATCTCACCCTTGGA	Exon 1
				Guide 2	GGGAGAATTTTGCAGCACGC	Wt
				Guide 3	AGCTGGGCCACAGTATCTAC	Wt
Solyc01g096320	SlATHB-5	Hairy root	slathb-5 hairy root line 8	Guide 1	ACAGCAGCTGTTGAAGAACT	4 bp deletion	Early STOP codon	ATTTTCTCCAAGT-4bp-CAACAGCTGCTGTGT	Exon 1
				Guide 2	TTCATAGTAGTAACAACGCG	Wt
				Guide 3	AAAACAATCCTTGCTTATTC	Wt
Solyc01g099340	SlMGP	Hairy root	slmgp hairy root line 17	Guide 1	CACTACTATTTCCAGAAGAG	Wt
				Guide 2	AGGAAATTACCTGGAAATCC	Deletion from guide 2 to guide 3	Early STOP codon	AGGAAATTACCTGGAAAT-761bp-GTTGGCATATATT	Exon 1-Intron 1
				Guide 3	TGAATGCTGCGTAGATATGT	Deletion from guide 2 to guide 3	Early STOP codon	AGGAAATTACCTGGAAAT-761bp-GTTGGCATATATT	Exon 1-Intron 1
Solyc05g007110	SlWRK31	Hairy root	slwrk31 hairy root line 3	Guide 1	CTCAAGAAAATAGTTTCGAG	Wt
				Guide 2	CCTCATGCCCAGTCAGGAAA	12 bp deletion	Early STOP codon	GTCTCCCCCT-12bp-GGAAACAGGTACTACT	Exon 3
				Guide 3	TTTTGACCACTACATATGAA	Wt
Solyc05g050790	SlERF98	Hairy root	slerf98 hairy root line 12	Guide 1	TCAATTCAACGGCTTCAACT	Wt
				Guide 2	GATACTTGTGATGATGAACG	Wt
				Guide 3	AAGCCAATGCCGCGTCCTCG	1 bp deletion	Early STOP codon	CGTGACCCCCGAG-1bp-ACGCGGCAT	Exon1
Solyc06g074120	SlBLH10	Hairy root	slblh10 hairy root line 16A	Guide 1	TGTGGAGATATGTACTATCA	2 bp deletion and 2 point mutations	Early STOP codon	GTACT-2bp-CGAAGAACCTCGGATA	Exon 1
				Guide 2	CTAAGCGCGTTGCCTCCTGC	Wt
				Guide 3	ACGGACTTTTACAGCGTATG	Wt
Solyc06g082590	SlERF3	Hairy root	slerf3 hairy root line 3	Guide 1	CATGACGGAAAATTCAGTTC	1 bp insertion	Early STOP codon	CATGACGGAAAATTCAGTTTCCGGTGATT	Exon 1
				Guide 2	CAGAGTTACAAAGAGTTGTG	Wt
				Guide 3	TCGATTTGGTTGACGGCATA	Wt
Solyc08g005050	SLMYB4	Hairy root	slmyc4 hairy root line 2	Guide 1	GAATGACGGACTATAGATTA	Deletion from guide 1 to guide 2	Early STOP codon	TCAATTTAATTGAATGAC-152bp-CGTTTTTCAATCAAGA	Exon 1
				Guide 2	CGGTAACGGGCTTCCGGGCT	Deletion from guide 1 to guide 2	Early STOP codon	TCAATTTAATTGAATGAC-152bp-CGTTTTTCAATCAAGA
				Guide 3	ATTTTCAGGGCAATCACAGT	Wt
Solyc09g074780	SlNUC	Hairy root	slnuc hairy root line 11	Guide 1	TCAAATATTTCTGGTGAAGA	Wt
				Guide 2	TAGCAAGTGGTTGTTGTTGT	1 bp insertion	Early STOP codon	ACAATCCCAACAAACAACAACCAC	Exon 1
				Guide 3	CATGAGGGTGGTTGGTGATA	1 bp deletion	Early STOP codon	CCTAT-1bp-ACCAACCACCCTCATGG	Exon 2
Solyc11g010340	SlBHLH071	Hairy root	slbhlh071 hairy root line 9	Guide 1	TCGTCGTCGTTGTAACTTTG	Wt
				Guide 2	TGGTTTCAGGACGGAGAAAA	Wt
				Guide 3	TTAACGACCGGAGTACGGCG	1bp deletion, 3bp deletion and 2 point mutations	Early STOP codon	CGCCG-1bp-ACT-3bp-GTGGTTGA	Exon 1
Solyc09g011120	SlEXO1	Agrobacterium tumefaciens	slexo1-1	Guide 1	GCTTTTGCTGAAGATGCAGC	Wt
				Guide 2	GAGCACTTGGAGGGTGTATA	1 bp deletion	Early STOP codon	TGGAGCACTTGGAGGGT-1bp-TATATGGCCACCAAGAT	Exon 1
				Guide 3	TGCCTCTGGGGTTCCAATTA	Wt
Solyc09g011120	SlEXO1	Hairy root	slexo1 hairy root line 3	Guide 1	GCTTTTGCTGAAGATGCAGC	Wt
				Guide 2	GAGCACTTGGAGGGTGTATA	1 bp insertion	Early STOP codon	CACTTGGAGGGTGTTATATGGCCACCAAG	Exon 1
				Guide 3	TGCCTCTGGGGTTCCAATTA	1 bp insertion	Early STOP codon	TCTGGGGTTCCAAATTAGGGTTTCTTC	Exon 1
Solyc09g011120	SlEXO1	Hairy root	slexo1 hairy root line 6	Guide 1	GCTTTTGCTGAAGATGCAGC	Wt
				Guide 2	GAGCACTTGGAGGGTGTATA	1 bp insertion	Early STOP codon	CACTTGGAGGGTGTTATATGGCCACCAAG	Exon 1
				Guide 3	TGCCTCTGGGGTTCCAATTA	1 bp insertion	Early STOP codon	TCTGGGGTTCCAAATTAGGGTTTCTTC	Exon 1
Solyc09g011120	SlEXO1	Hairy root	slexo1 hairy root line 7	Guide 1	GCTTTTGCTGAAGATGCAGC	Wt
				Guide 2	GAGCACTTGGAGGGTGTATA	Multiple mutations	Early STOP codon	GGAGGGTGTTTGGAACCCCAGAG	Exon 1
				Guide 3	TGCCTCTGGGGTTCCAATTA	Multiple mutations	Early STOP codon	TGGTGGCCATATTTAGGGTTTCTT	Exon 1
Solyc09g011120	SlEXO1	Hairy root	slexo1 hairy root line 10	Guide 1	GCTTTTGCTGAAGATGCAGC	Wt
				Guide 2	GAGCACTTGGAGGGTGTATA	3 bp deletions		GCACTTGGAGG-3bp-TATATGGCCACCA	Exon 1
				Guide 3	TGCCTCTGGGGTTCCAATTA	1 bp insertion and 1 mutation		TCTGGGGTTCCAAATTAGGGTTTCTCC	Exon 1
Solyc04g078770	SlSCZ	Agrobacterium tumefaciens	scz-1	Guide 1	TATTGTTTCTTGGGGTGAAG	2 bp deletion	premature STOP codon	TAT-2TTTCTTGGGGTGAAG	Exon 1
				Guide 2	CATTCATATCATACGGGTTC	WT
				Guide 3	ACCCGAGTAATTATAACCCG	6 bp deletion	2 Aa deletion	ACCCGAG-6TAACCCG	Exon 2
Solyc04g078770	SlSCZ	Agrobacterium tumefaciens	scz-2	Guide 1	TATTGTTTCTTGGGGTGAAG	WT
				Guide 2	CATTCATATCATACGGGTTC	WT
				Guide 3	ACCCGAGTAATTATAACCCG	25 bp deletion	Early STOP codon	TCGGGTTTTTTCCC-25bp-CGGCTGAGTGTTTCTCC	Exon 2
Solyc04g078770	SlSCZ	Hairy root	scz hairy root 5	Guide 1	TATTGTTTCTTGGGGTGAAG	WT
				Guide 2	CATTCATATCATACGGGTTC	Deletion from guide 1 to guide 2	Early STOP codon		Exon1-Exon2
				Guide 3	ACCCGAGTAATTATAACCCG	Deletion from guide 1 to guide 2	Early STOP codon		Exon1-Exon2
Solyc04g078770	SlSCZ	Hairy root	scz hairy root 12	Guide 1	TATTGTTTCTTGGGGTGAAG		1 Aa deletion	T-3GTTTCTTGGGGTGAAG	Exon 1
				Guide 2	CATTCATATCATACGGGTTC	Deletion from guide 1 to guide 2	Early STOP codon		Exon1-Exon2
				Guide 3	ACCCGAGTAATTATAACCCG	Deletion from guide 1 to guide 2	Early STOP codon		Exon1-Exon2
Solyc04g078770	SlSCZ	Hairy root	scz hairy root 4	Guide 1	TATTGTTTCTTGGGGTGAAG	1 bp insertion	Aa change Val ---> Gly	TATTGGTTCTTGGGGGGAAG	Exon1
				Guide 2	CATTCATATCATACGGGTTC			WT
				Guide 3	ACCCGAGTAATTATAACCCG	6 bp deletion	3 Aa deletion	ACCCGAGTAAT-6CCG	Exon 2
Solyc09g011120 and Solyc04g078770	SlEXO1 SlSCZ	Agrobacterium tumefaciens	slscz-3slexo1-2 double mutant	Guide 1 SlSCZ	CATTCATATCATACGGGTTC	Wt
				Guide 2 SlEXO1	GAGCACTTGGAGGGTGTATA	1 bp insertion	Early STOP codon	GAGCACTTGGAGGGTGTTATATGGCCA	Exon 1
				Guide 3 SlSCZ	ACCCGAGTAATTATAACCCG	1 bp insertion	Early STOP codon	GAGTAATTATAACACCGCGGCTGAG	Exon 2
Solyc09g011120 and Solyc04g078770	SlEXO1 SlSCZ	Agrobacterium tumefaciens	slscz-4slexo1-2 double mutant	Guide 1 SlSCZ	CATTCATATCATACGGGTTC	Wt
				Guide 2 SlEXO1	GAGCACTTGGAGGGTGTATA	1 bp insertion	Early STOP codon	GAGCACTTGGAGGGTGTTATATGGCCA	Exon 1
				Guide 3 SlSCZ	ACCCGAGTAATTATAACCCG	Deletion guide 3	Early STOP codon	TCATACGGGTTCGGGTTTTTTCCC-42bp-ACCTGATTCGGATGAT	Exon 3
Solyc09g011120 and Solyc04g078770	SlEXO1 SlSCZ	Hairy root	slexo1 slscz Hairy root line 11	Guide 1 SlSCZ	CATTCATATCATACGGGTTC	Deletion guide 1 to guide 3 in SCZ	Early STOP codon	TGAATCATCCCC-56bp-CGGCTGAGTGTTTC	Exon 2
				Guide 2 SlEXO1	GAGCACTTGGAGGGTGTATA	1 bp deletion in SlEXO1	Early STOP codon	GCACTTGGAGGGT-1bp-TATATGGCCACC	Exon 1
				Guide 3 SlSCZ	ACCCGAGTAATTATAACCCG	Deletion guide 1 to guide 3 in SCZ	Early STOP codon	TGAATCATCCCC-56bp-CGGCTGAGTGTTTC	Exon 2
Solyc07g006750	SlMYB36	Agrobacterium tumefaciens	slmyb36-1	Guide 1	GGGTTTATCGGTGTGTAAAG	WT
				Guide 2	AGAAGAAGATGCAACACTAA	13 bp deletion	Early STOP codon	TGGTCACCAGAA-13bp-TAAAGGCATATA	Exon 1
				Guide 3	TCACTTTGGCCTAAGTTAAC	4 bp deletion	Early STOP codon	AATAATCCATCA-4bp-GGCCTAAGTTAA	Exon 3
Solyc07g006750	SlMYB36	Agrobacterium tumefaciens	slmyb36-2	Guide 1	GGGTTTATCGGTGTGTAAAG	84 bp Deletion guide 1 to guide 3	Early STOP codon	TAATAATCCATCA-84bp-ACACACCGATAAAC	Exon 3
				Guide 2	AGAAGAAGATGCAACACTAA	9 bp deletion	Early STOP codon	GGTCACCAGAAGAA-9bp-CTAAAGGCAT	Exon 1
				Guide 3	TCACTTTGGCCTAAGTTAAC	84 bp Deletion guide 1 to guide 3	Early STOP codon	TAATAATCCATCA-84bp-ACACACCGATAAAC	Exon 3
Solyc04g077260	SlMYB36-b	Hairy root	slmyb36-b hairy root line 8	Guide 1	ATAATGTCAAGAGAGGGCCA	2 bp deletion	Early STOP codon	TAATGTCAAGAGAG-2bp-CCATGGTCACCTGA	Exon 1
				Guide 2	TATTGAGCAAAATGGAACTG	1 bp insertion	Early STOP codon	CAAAATGGAAACTGGGGGAAAC	Exon 1
				Guide 3	CGGCCAAACATCAAGCATGG	4 bp deletion	Early STOP codon	CCAAACATCA-4bp-TGGAGGATTTTCA	Exon 2
Solyc05g007230	SlSGN3	Agrobacterium tumefaciens	slsgn3-1	Guide 1	GAGAGATTAGACAGAGCAGG	2 deletion PCR bands no wt band	Early STOP codon	2 deletion PCR bands no wt band	Exon1
				Guide 2	TTGGAATGGGGCCAGTGAGT	2 deletion PCR bands no wt band	Early STOP codon	2 deletion PCR bands no wt band	Exon1
				Guide 3	TGGTGCGATACCTCCTGAGT	2 deletion PCR bands no wt band	Early STOP codon	2 deletion PCR bands no wt band	Exon1
Solyc05g007230	SlSGN3	Hairy root	slsgn3 hairy root line 7	Guide 1	GAGAGATTAGACAGAGCAGG	53 bp deletion guide 1 and guide 2	Early STOP codon	CAGGTCCCATTCCACCT-53bp-CACTGGCCCCATTCCAA	Exon 1
				Guide 2	TTGGAATGGGGCCAGTGAGT	53 bp deletion guide 1 and guide 2	Early STOP codon	CAGGTCCCATTCCACCT-53bp-CACTGGCCCCATTCCAA	Exon 1
				Guide 3	TGGTGCGATACCTCCTGAGT	4 bp deletion	Early STOP codon	TGGTGCGATACCT-4bp-AGTTGGGAAAAC	Exon 1
Solyc06g074230 and Solyc10g083250	SlCASP1 SlCASP2	Agrobacterium tumefaciens	slcasp1slcasp2 double mutant	Guide 1 for SlCASP1	CTCGCTGCTGCAACTGCTAT	WT
				Guide 1 for SlCASP1	AGTTTGACTCCAACGAGATG	4 bp deletion	Early STOP codon	TTAGACCTCATCT-4bp-GGAGTCAAACTTTT	Exon 2
				Guide 3 for SlCASP2	CAGCTGCTGTTCCTAAAAGT	1 bp insertion	Early STOP codon	AAGCCCCACTTTTTAGGAACAGCA	Exon 1
Solyc02g092370	SlSHR	Agrobacterium tumefaciens	slshr-1	Guide 1	CCTATGGAGATACCGAACA	8 bp deletion	Early STOP codon	CCTA-8bp-CCGAACAAAAA	Exon 1
Solyc02g092370	SlSHR	Agrobacterium tumefaciens	slshr-2	Guide 2	GCACCGACGAAACACCGCAT	1 bp deletion	Early STOP codon	G-1bp-CCGACGAAACACCGCATCTC	Exon 1

## Sheet: S2
GeneID	Gene name	Forward primer	Reverse primer
Solyc01g005630	SlSHN1	CTGCTCGAGCCTACGATGAAGC	CCCAATATTCATTGACTCCATTC
Solyc01g009860	SlNAC041	CCAGGTTTTCGATTTCGTCCC	CTGAATTGGATGATAGTTAGATTC
Solyc01g093965	SlAGL20	GAACAAGGTGGTGAAAGCTCAA	CGGAGGAGACATAAAACTAGAA
Solyc01g096320	SlATHB-5	CAACTGTCAACTACTGCCACAGAG	CAGAGCATCTGTTGTCTGACTCG
Solyc01g099340	SlMGP	CTATATTTAGCCTTTTGCTTTC	CATGAAACAGTTTCTAAAA
Solyc02g079280	SlMYB107-a	ATGGGTAGAGCTCCTTGTTGTG	GTGGACTGTGTGTCACTGGATC
Solyc02g088190	SlMYB107-b	ATGGGTCGATCTCCGTGTTG	GGCCAGGTATATCAACGTGCAAT
Solyc02g092370	SlSHR	CATCAATTCTCCCCAGCACGTG	ATTGGGTTCGGTATCTCCATAGG
Solyc02g092370	SlSHR	CATGTTCGTTCGAGTCAACGAGG	ACGCACCCATATCCAACTCA
Solyc03g093890	SlMYB13	GGCATGGTCTCCGGAGGAAGAC	GTGCAGAACTCTGTTGTGTGGG
Solyc04g077260	SlMYB36-b	CAAGAAATGGGGAGAGCTCCTTG	CTAGCTAGTATTTCTAGTAAGAGAG
Solyc04g078770	SlSCZ	GACTCACATAAATCAGTTCCAGCT	CCGGTCGTTGTCCTCCGACAACGC
Solyc04g079360	SlMYB77	CAACAGATGTTCAACTTCATCTTC	CACCAACGGAGCCTGCAGGAT
Solyc05g007110	SlWRK31	AAGAGAGTTGATCAAGAAGGAGT	TGCGGCAGAGGTTGTAGAA
Solyc05g007230	SlSGN3	CATGTCGATGTTGAACAAACTATTGC	GCATAGATAACTCCTCCGGGATTG
Solyc05g050790	SlERF98	CCCTTCCAAATATAACAATGCAT	CAATAAAGCGCGTGTGCCCTTC
Solyc06g074120	SlBLH10	ATGGGAAGAGCTCCTTGTTGTG	GGCATGCATGCAGATGAAATATCC
Solyc06g074120	SlBLH10	GCCAAATTATTTATATGTTG	GATGATGACTGAATAAAACC
Solyc06g074230	SlCASP1	ATGGATTCAAAATCCACTAGCTATGAAAC	CGGAATTTAATTACCGTATCGAG
Solyc06g082590	SlERF3	GGTCACTATTCACTCACTTCAAC	CCGACGAGTGACGTCAGAATCC
Solyc07g006750	SlMYB36	GTATGACATCATTGATCATCCACTC	GGGGAAGAGCAATCCAATTGT
Solyc07g006750	SlMYB36	GGCTTCAACTTCACATGCAAC	CCACTTCAACATTCACCTTAGT
Solyc08g005050	SLMYB4	TCTCTACTCTCATTTCTCACCT	TCATTGTTTCCCCTTGATCCA
Solyc08g008480	SlMYB13	TACCATGCGGAGCAAAGAAGACC	CTTGATTTCATTGTCGGTTCGAC
Solyc09g011120	SlEXO1	TGTGAGGTGAAATGGAGCAAAC	GTCAGCCACCAAGTTTGACC
Solyc09g074780	SlNUC	GGGAATAGAGGAGAGAGTTCCC	GTGTCCCCTCCTATGTAATTG
Solyc10g080960	SlSANT	CAGAAATTGACCCTTCCCATA	CCTCCCATTAGCAGTTGTAGCTG
Solyc10g081320	SlMYB54	CCTTGGAGATTACATCAAATGG	GTGAACGTGAATCTCAACCACTTC
Solyc10g083250	SlCASP2	ATGGAAAAAAGTGAATCAACCAA	GCCATAGCCACAGTAGCACC
Solyc11g010340	SlBHLH071	ATGGCTCTTGAAACTGTTGTTTTCC	TTACCCGTTGAGCGTAAGACGG
Solyc11g069030	SlMYB68	ATGGGAAGAGCTCCATGTTGTG	GTCTCAAAGTCATCATAGAAACC

## Sheet: S3
GeneID	Gene name	Genomic region	Forward primer	Reverse primer
Solyc06g074230	SlCASP1	Promoter	ATGAGAAAGTTCACCGAGAA	AAGTATTACTACTATATTGCTTATG
		CDS	ATGGATTCAAAATCCACTAGC	TGCCCTTCGTAGAGTCACAGCAG
Solyc10g083250	SlCASP2	Promoter	GGTGGCCCGAGGATCAATGAGGT	TTGTAATTGAAAGAATAAAAATAG
		CDS	ATGGAAAAAAGTGAATCAACC	ATGTCTTCGAAGAGCGGAAGCAGATATC
Solyc09g010200	SlCASP3	Promoter	GGGCCAAGTATACAAATGGACTCTG	TTTGATTAAAAGAAAATTAATTTG
		CDS	ATGGATAAAAGTGAGTCAACCA	ATGTCTCTTGAGAGCAATAGCAGA
Solyc04g078770	SlSCZ	Promoter	GTGAAGTTTGAAGAACGTGAAC	TTGAAACAAAGAAAATTCTTGAAT
		CDS	ATGGCTTTAATGCTAGATAATTGTG	AGATGAAGAAGGAGGCATGAGATT
Solyc09g011120	SlEXO1	Promoter	GAGTATAAGCGGTTGCTCACAA	TTCACCTCACAAATATTCTTGAAAACG
		cDNA	ATGGAGCAAACAAGATATTGGATGAG	AAGCTTCAACTCAAGATCCAATTC
Solyc05g007230	SlSGN3	Promoter	TGTTTACTTTTTAATACTTTCTGTT	GATTTGAAAGTCACTATGAAAAACTTG
Solyc01g109900	SlCIF1	Promoter	TGTTGACCACATTTCTGATCCGTG	TATCAGAAATTTTATATTAATTATTC

## Sheet: S4
GeneID	Gene name	Genomic region	Forward primer	Reverse primer
Solyc04g078770	SlSCZ	Exon	CGTGACGATACTTGATGAAGGTAA	TGAAGAAGGAGGCATGAGATTTAAC
Solyc09g011120	SlEXO1	Exon	CTCAAGCTCTAGGTGGCCA	CCCAGAGGCAGAGTCAGAAT
Solyc07g025390	EXPRESSED	Exon	GCTAAGAACGCTGGACCTAATG	TGGGTGTGCCTTTCTGAATG

## Sheet: S5
Table S5. Individual P-values for all statistical analyses in this study													Note: values of 0 are equivalent to "< 2e-16", which is the computational limit in R
FIGURE 1
Panel F		p-value				Panel H			p-value				p-value				p-value
	PI blockage	950000000000					Epidermis PI blockage	PA-Control	0.0988965		Exodermis PI blockage	PA-Control	0		PI penetration	PA-Control	0.0021984
	PI penetration	0.0046						PA_Mono-Control	0			PA_Mono-Control	0			PA_Mono-Control	0.0374496
								PA_Mono-PA	0			PA_Mono-PA	0.785381			PA_Mono-PA	1.6e-06
FIGURE 2
Panel B		p-value				p-value				p-value
	Root length	1260000		Symmetry of cortical layers		9850000000000000		Symmetry of vascular cylinder		2720000
FIGURE 3
Panel C			p-value		Panel D			p-value		Panel E			p-value
	Root length	OEslexo1-slexo1	0.228897		Exodermis	PLC	slscz-Wild-type	0		Cortex	PLC	slscz-Wild-type	0
		OEslscz-slexo1	0.0120542				slexo1-Wild-type	1				slexo1-Wild-type	0
		slscz-slexo1	0				slsczslexo1-Wild-type	0				slsczslexo1-Wild-type	0
		slsczslexo1-slexo1	1.24e-05				OEslscz-Wild-type	0.050975				OEslscz-Wild-type	0
		Wildtype-slexo1	0.436133				OEslexo1-Wild-type	0				OEslexo1-Wild-type	1
		OEslscz-OEslexo1	0.539091				slexo1-slscz	0				slexo1-slscz	0.0012888
		slscz-OEslexo1	1e-07				slsczslexo1-slscz	0.0001956				slsczslexo1-slscz	0.0844593
		slsczslexo1-OEslexo1	0.0010548				OEslscz-slscz	0				OEslscz-slscz	2.39e-05
		Wildtype-OEslexo1	0.0002679				OEslexo1-slscz	0.990822				OEslexo1-slscz	0
		slscz-OEslscz	7.2e-05				slsczslexo1-slexo1	0				slsczslexo1-slexo1	0.399562
		slsczslexo1-OEslscz	0.171774				OEslscz-slexo1	0.0934554				OEslscz-slexo1	0
		Wildtype-OEslscz	6.2e-06				OEslexo1-slexo1	0				OEslexo1-slexo1	0
		slsczslexo1-slscz	0.0363687				OEslscz-slsczslexo1	3.7e-06				OEslscz-slsczslexo1	0
		Wildtype-slscz	0				OEslexo1-slsczslexo1	0.000594				OEslexo1-slsczslexo1	0
		Wildtype-slsczslexo1	0				OEslexo1-OEslscz	0				OEslexo1-OEslscz	0
					Exodermis	Symmetric lignin	slscz-Wild-type	0			Symmetric lignin	slscz-Wild-type	4.44e-05
							slexo1-Wild-type	1				slexo1-Wild-type	1
							slsczslexo1-Wild-type	0				slsczslexo1-Wild-type	0.0168263
							OEslscz-Wild-type	0.0379329				OEslscz-Wild-type	1
							OEslexo1-Wild-type	1				OEslexo1-Wild-type	1
							slexo1-slscz	0				slexo1-slscz	0.0001663
							slsczslexo1-slscz	0.0001025				slsczslexo1-slscz	0.268273
							OEslscz-slscz	0				OEslscz-slscz	7.8e-06
							OEslexo1-slscz	0				OEslexo1-slscz	1.67e-05
							slsczslexo1-slexo1	0				slsczslexo1-slexo1	0.0349608
							OEslscz-slexo1	0.0729584				OEslscz-slexo1	1
							OEslexo1-slexo1	1				OEslexo1-slexo1	1
							OEslscz-slsczslexo1	1.6e-06				OEslscz-slsczslexo1	0.0059631
							OEslexo1-slsczslexo1	0				OEslexo1-slsczslexo1	0.0094706
							OEslexo1-OEslscz	0.0223329				OEslexo1-OEslscz	1
					Exodermis	No PLC	slscz-Wild-type	1			No PLC	slscz-Wild-type	0
							slexo1-Wild-type	1				slexo1-Wild-type	0
							slsczslexo1-Wild-type	1				slsczslexo1-Wild-type	0
							OEslscz-Wild-type	1				OEslscz-Wild-type	4.6e-06
							OEslexo1-Wild-type	0.64101				OEslexo1-Wild-type	0.7843
							slexo1-slscz	1				slexo1-slscz	0.947964
							slsczslexo1-slscz	1				slsczslexo1-slscz	0.912605
							OEslscz-slscz	1				OEslscz-slscz	6e-07
							OEslexo1-slscz	0.64101				OEslexo1-slscz	0
							slsczslexo1-slexo1	1				slsczslexo1-slexo1	1
							OEslscz-slexo1	1				OEslscz-slexo1	2e-07
							OEslexo1-slexo1	0.718354				OEslexo1-slexo1	0
							OEslscz-slsczslexo1	1				OEslscz-slsczslexo1	0
							OEslexo1-slsczslexo1	0.581426				OEslexo1-slsczslexo1	0
							OEslexo1-OEslscz	0.534943				OEslexo1-OEslscz	0.0001641
					Exodermis	Corner Lignin	slscz-Wild-type	1			Corner Lignin	slscz-Wild-type	1
							slexo1-Wild-type	1				slexo1-Wild-type	1
							slsczslexo1-Wild-type	1				slsczslexo1-Wild-type	1
							OEslscz-Wild-type	1				OEslscz-Wild-type	1
							OEslexo1-Wild-type	0				OEslexo1-Wild-type	0.64101
							slexo1-slscz	1				slexo1-slscz	1
							slsczslexo1-slscz	1				slsczslexo1-slscz	1
							OEslscz-slscz	1				OEslscz-slscz	1
							OEslexo1-slscz	0				OEslexo1-slscz	0.64101
							slsczslexo1-slexo1	1				slsczslexo1-slexo1	1
							OEslscz-slexo1	1				OEslscz-slexo1	1
							OEslexo1-slexo1	0				OEslexo1-slexo1	0.718354
							OEslscz-slsczslexo1	1				OEslscz-slsczslexo1	1
							OEslexo1-slsczslexo1	0				OEslexo1-slsczslexo1	0.581426
							OEslexo1-OEslscz	0				OEslexo1-OEslscz	0.534943
EXTENDED DATA FIGURE 2
Panel C		p-value
	Root lenght	0.193
EXTENDED DATA FIGURE 3
Panel C				Panel D				Panel G
		p-value				p-value				p-value
	Symmetry of cortical layers	2860000			Symmetry of vascular cylinder	136000		Root lentgh	wild-type vs slmyb36-1	0.997
									wild-type vs slmyb36-2	0.904
EXTENDED DATA FIGURE 5
panel S		p-value		Panel T		p-value
	wild-type-OESlslscz stable	3.12e-11			wild-type-OESlslexo1 stable	1.89e-11
	wild-type-OESlslscz hr-14	2.47e-05			wild-type-OESlslexo1 hr-29	1.59e-07
	wild-type-OESlslscz hr-19	3.62e-05			wild-type-OESlslexo1 hr-36	3.12e-05
EXTENDED DATA FIGURE 7
Panel B			p-value		Panel C			p-value
	Ratio suberin inner cortex	OEslscz-slexo1	0.0032189			Ratio suberin exodermis	OEslscz-slexo1	0
		OESlslexo1-slexo1 0.0000124	1.24e-05				OESlslexo1-slexo1	0
		slscz1-slexo1	0.988711				slscz1-slexo1	0.987682
		slslscz3slslexo12-slexo1	0.01311				slslscz3slslexo12-slexo1	0.947461
		Wildtype-slexo1	7.5e-06				Wildtype-slexo1	0
		OESlslexo1-OEslscz	0.595563				OESlslexo1-OEslscz	0
		slscz1-OEslscz	3.84e-05				slscz1-OEslscz	0
		slslscz3slslexo12-OEslscz 0.0000000	0				slslscz3slslexo12-OEslscz	0
		Wildtype-OEslscz	0.566768				Wildtype-OEslscz	0.989438
		slscz1-OESlslexo1	0				slscz1-OESlslexo1	0
		slslscz3slslexo12-OESlslexo1	0				slslscz3slslexo12-OESlslexo1	0
		Wildtype-OESlslexo1	1				Wildtype-OESlslexo1	0
		slslscz3slslexo12-slscz1 0.0281952	0.0281952				slslscz3slslexo12-slscz1	0.55752
		Wildtype-slscz1	0				Wildtype-slscz1	0
		Wildtype-slslscz3slslexo12	0				Wildtype-slslscz3slslexo12	0
EXTENDED DATA FIGURE 9
Panel A
	Element		p-value
	As	Control-slslscz-1	0.0713
		Control-slslexo1-1	0.374
		Control-slmyb36-1	0.933
	B	Control-slslscz-1	0.0958
		Control-slslexo1-1	0.998
		Control-slmyb36-1	0.196
	Ca	Control-slslscz-1	0.591
		Control-slslexo1-1	0.723
		Control-slmyb36-1	0.0208
	Cd	Control-slslscz-1	0.105
		Control-slslexo1-1	0.243
		Control-slmyb36-1	0.607
	Co	Control-slslscz-1	0.0724
		Control-slslexo1-1	0.379
		Control-slmyb36-1	0.933
	Cu	Control-slslscz-1	0.104
		Control-slslexo1-1	0.883
		Control-slmyb36-1	0.196
	Fe	Control-slslscz-1	0.506
		Control-slslexo1-1	0.724
		Control-slmyb36-1	0.75
	K	Control-slslscz-1	0.000736
		Control-slslexo1-1	0.225
		Control-slmyb36-1	0.192
	Li	Control-slslscz-1	0.0199
		Control-slslexo1-1	0.0233
		Control-slmyb36-1	0.00267
	Mg	Control-slslscz-1	0.783
		Control-slslexo1-1	0.37
		Control-slmyb36-1	0.000393
	Mn	Control-slslscz-1	0.0153
		Control-slslexo1-1	0.431
		Control-slmyb36-1	0.0789
	Mo	Control-slslscz-1	0.701
		Control-slslexo1-1	0.187
		Control-slmyb36-1	0.26
	Na	Control-slslscz-1	0.00809
		Control-slslexo1-1	0.181
		Control-slmyb36-1	0.014
	Ni	Control-slslscz-1	0.356
		Control-slslexo1-1	0.665
		Control-slmyb36-1	0.509
	P	Control-slslscz-1	0.161
		Control-slslexo1-1	0.463
		Control-slmyb36-1	0.121
	Rb	Control-slslscz-1	0.00582
		Control-slslexo1-1	0.302
		Control-slmyb36-1	0.00042
	S	Control-slslscz-1	0.0652
		Control-slslexo1-1	0.322
		Control-slmyb36-1	0.722
	Se	Control-slslscz-1	0.159
		Control-slslexo1-1	0.356
		Control-slmyb36-1	Na
	Sr	Control-slslscz-1	0.63
		Control-slslexo1-1	0.536
		Control-slmyb36-1	0.0123
	Zn	Control-slslscz-1	0.00421
		Control-slslexo1-1	0.919
		Control-slmyb36-1	0.303
